# Supplementary material for: A cytotoxic T cell inspired oncolytic nanosystem promotes lytic cell death by lipid peroxidation and elicits antitumor immune responses
Source: Nat Commun. 2023 Sep 6;14:5456. doi: 10.1038/s41467-023-41335-1 (PMC10482857; doi:10.1038/s41467-023-41335-1)
Supplement: Supplementary file 11 — Source Data [file 41467_2023_41335_MOESM11_ESM.xlsx]

## Sheet: figure2
Figure 2e
Group	zeta-potential
precursors of TIOs	-11.85	-12.32	-11.69
TIOs	-18.36	-18.62	-19.12
Figure 2j
Group		Counting (105 units/ml )
		day 0	day 1	day 2	day 3	day 4	day 5
TIOs		15.34	15.18	15.23	15.32	14.87	14.83
		15.31	15.42	15.29	15.16	14.71	14.55
		15.25	15.22	15.3	15.23	14.83	14.72
Figure 2g
Group		Concentration of released IL-6 (pg/ml)			Concentration of released IL-10 (pg/ml)			Concentration of released HMGB1 (ng/ml)			Concentration of released IL-18 (pg/ml)			Concentration of released IL-1β (pg/ml)			Concentration of released IL-12 (pg/ml)
Raw 264.7	without NIR light	1.153	1.341	1.241	48.422	48.521	45.163	3.225	3.212	3.24	31.431	33.571	30.621	31.121	33.135	30.259	1.431	1.414	1.545
	with NIR light	1.431	1.512	1.344	48.541	49.231	49.538	3.332	3.342	3.442	35.461	33.411	30.481	33.435	35.197	35.327	1.476	1.536	1.498
LNT Raw 264.7	without NIR light	0.235	0.329	0.543	8.424	8.532	8.174	0.315	0.314	0.314	0.754	0.777	0.813	0.532	0.332	0.664	0.265	0.326	0.264
	with NIR light	0.437	0.175	0.423	8.532	9.002	9.128	0.314	0.321	0.315	0.844	0.796	0.815	0.543	0.265	0.762	0.241	0.364	0.243
precursors of TIOs	without NIR light	4.623	6.756	6.265	643.311	654.753	586.422	5.207	5.316	5.516	68.743	78.734	78.831	43.546	45.329	44.843	10.422	12.744	14.632
	with NIR light	18.341	16.241	20.16	773.542	792.531	915.431	8.575	8.288	8.395	108.534	120.643	122.176	85.436	86.542	88.542	18.243	20.542	22.187
TIOs	without NIR light	0.754	0.476	0.833	11.42	12.341	11.321	0.215	0.211	0.21	2.344	2.164	1.645	0.417	0.563	0.253	0.464	0.431	0.541
	with NIR light	0.585	0.698	1.055	11.312	14.532	11.431	0.315	0.312	0.311	2.374	2.232	2.091	0.318	0.433	0.287	0.387	0.275	0.542

## Sheet: figure3
Figure 3f
Group		MFI of C11 BODIPY 581/591-FITC			MFI of C11 BODIPY 581/591-PE			Relative lipid ROS in TIOs bound 4T1
0 min		123501	150427	157746	220492	210122	212301	0.560116	0.715903	0.74303
1 min		215080	288200	274799	163329	116454	108583	1.31685	2.4748	2.53077
2 min		472817	490102	498733	125191	89256	85139	3.77677	5.49097	5.85787
Figure 3g
Group					MDA (μmol/mg)
4T1	TIOs bound 4T1 cells + NIR				49.7624	46.2694	50.7766
	TIOs bound 4T1 cells + NIR+Ferrostatin-1				10.7403	11.7796	10.6376
	TIOs bound 4T1 cells + NIR+Liproxstatin-1				13.3794	13.6591	11.8036
	TIOs bound 4T1 cells + NIR+Trolox				11.7079	11.4555	13.6884
Figure 3h
Group					Concentration (μmol/g)
Unsaturated degrees	2	TIOs bound 4T1			13150.5
		TIOs bound 4T1+NIR			2354.73
	3	TIOs bound 4T1			6353.24
		TIOs bound 4T1+NIR			1273.87
	4	TIOs bound 4T1			9153.09
		TIOs bound 4T1+NIR			1869.25
	5	TIOs bound 4T1			13673.4
		TIOs bound 4T1+NIR			2017.43
	6	TIOs bound 4T1			1365.44
		TIOs bound 4T1+NIR			635.11
	7	TIOs bound 4T1			1316.85
		TIOs bound 4T1+NIR			538.72
	9	TIOs bound 4T1			351.76
		TIOs bound 4T1+NIR			152.53
Figure 3i
Group			Concentration (μmol/g)
TIOs bound 4T1	PA(20:1_20:4)		3108
	PA(20:0_20:4)		4640
	PA(20:1_20:3)		1156
	PA(18:0_22:4)		1484
	PA(18:0_20:3)		1408
	PA(20:0_18:2)		5880
	PA(18:1_20:1)		6360
	PA(16:0_22:5)		9440
	PA(20:0_22:4)		1628
	PA(20:1_18:2)		2912
TIOs bound 4T1+NIR	PA(20:1_20:4)		3108
	PA(20:0_20:4)		4640
	PA(20:1_20:3)		1156
	PA(18:0_22:4)		1484
	PA(18:0_20:3)		1408
	PA(20:0_18:2)		5880
	PA(18:1_20:1)		6360
	PA(16:0_22:5)		9440
	PA(20:0_22:4)		1628
	PA(20:1_18:2)		2912

## Sheet: figure4
Figure 4b
Group					Cell Viability (%)			LDH release (%)
CT26	TIOs bound CT26 cells				0.849727	0.874317	0.822404	0.0626319	0.119399	0.0431621
	TIOs bound CT26 cells + NIR				0.314208	0.237705	0.275956	0.608335	0.624286	0.621706
EMT6	TIOs bound EMT6 cells				0.833792	0.807375	0.790864	0.0732828	0.098323	0.0895168
	TIOs bound EMT6 cells + NIR				0.257017	0.24601	0.318657	0.614136	0.621411	0.637415
4T1	TIOs bound 4T1 cells				0.837521	0.804318	0.792315	0.172985	0.194367	0.218521
	TIOs bound 4T1 cells + NIR				0.211268	0.241197	0.286972	0.677827	0.728321	0.624588
Figure 4d
Group					Cell Viability (%)			LDH release (%)
4T1	TIOs bound 4T1 cells + NIR				0.211268	0.241197	0.286972	0.677827	0.728321	0.624588
	TIOs bound 4T1 cells + NIR+Ferrostatin-1				0.980695	0.975687	0.959593	0.0153825	0.0340285	0.0159594
	TIOs bound 4T1 cells + NIR+Liproxstatin-1				0.975914	0.950955	0.96593	0.0407637	0.0413406	0.042302
	TIOs bound 4T1 cells + NIR+Trolox				0.940971	0.929739	0.998378	0.0240352	0.0519161	0.0203819
Figure 4e
Group					Cell Viability (%)			LDH release (%)
4T1	TIOs bound 4T1 cells + NIR				0.211268	0.241197	0.286972	0.677827	0.728321	0.624588
	TIOs bound 4T1 cells + NIR+z-VAD				0.3277	0.2986	0.3941	0.6256	0.5975	0.5778
Figure 4f
Group					Relative expression levels (GPX4/β-actin)
4T1	TIOs bound 4T1 cells + NIR				0.1799	0.0885	0.1977
	TIOs bound 4T1 cells				0.5189	0.3808	0.3966
Figure 4g
Group					Cell Viability (%)			LDH release (%)
4T1	TIOs + NIR				0.211268	0.241197	0.286972	0.677827	0.728321	0.624588
	TIOs (without RSL3) + NIR				0.797535	0.786972	0.778169	0.139407	0.198683	0.236553
Figure 4h
Group					Cell Viability (%)			LDH release (%)
4T1	TIOs + NIR				0.297431	0.324292	0.370569	0.610441	0.640515	0.578015
	TIOs + NIR+transwell				0.82159	0.820081	0.78158	0.175919	0.193309	0.213676
Figure 4i
Group					LDH release (%)
Ratio: TIOs / 4T1 = 1/3	cycle 1				11.45	13.49	12.31
	cycle 2				43.74	41.9	41.94
	cycle 3				64.81	65.7	63.48
	cycle 4				64.29	64.84	65.71
Ratio: TIOs / 4T1 = 1/5	cycle 1				4.68	3.29	3.76
	cycle 2				20.75	19.29	20.49
	cycle 3				37.51	39.92	43.46
	cycle 4				56.37	58.22	56.7

## Sheet: figure5
Figure 5e
Group		MFI of C11 BODIPY 581/591-FITC			MFI of C11 BODIPY 581/591-PE			Relative lipid ROS in TIOs bound 4T1
PBS		9697	7707	8831	237549	203528	188526	1.02053	0.946676	1.05874
TIOs		110827	90446	84663	223750	213939	196580	0.998547	1.0891	1.11609					Figure 5a
TIOs+NIR		8937	9320	8776	154230	143525	171957	17.9646	15.7544	12.3087
															Group		Normalized MPI intensity
Figure 5h																	Tumor	liver	lunge	kidney	heart	spleen
															day 6	mouse 1	0.41	1.13	0.11	0.03	0.03	0.04
Group		Volume (mm3)														mouse 2	0.48	1.09	0.12	0.03	0.03	0.03
		day 0	day 7	day 9	day 11	day 13	day 15	day 17	day 19	day 21	day 23	day 25				mouse 3	0.56	1.17	0.11	0.07	0.04	0.05
PBS	mouse 1	0	121.55	199.88	364.22	425.76	629.04	568.99	726.7	884.82	1078.12	1276.54			day 24	mouse 1	1.13	0.67	0.05	0.05	0.05	0.05
	mouse 2	0	89.32	135.1	163.07	296.4	379.32	557.75	553.87	691.66	841.25	998.86				mouse 2	1.09	0.59	0.07	0.04	0.03	0.02
	mouse 3	0	121.09	193	331.02	335	446.74	522.55	750.76	814.61	956.15	1062.54				mouse 3	1.18	0.54	0.07	0.04	0.04	0.06
	mouse 4	0	121	218.69	269.34	349.12	494.95	542.3	654.15	770.66	884.3	902.67			day 48	mouse 1	0.92	0.26	0.07	0.04	0.03	0.04
	mouse 5	0	113.23	157.37	258.28	380.65	521.05	658.23	769.94	844.35	970.22	1271.45				mouse 2	0.82	0.27	0.05	0.05	0.04	0.03
	mouse 6	0	132.89	197.25	219.01	246.78	386.84	366.47	541.33	667.94	846.1	1115.82				mouse 3	0.81	0.31	0.07	0.04	0.03	0.04
															day 72	mouse 1	0.65	0.14	0.03	0.03	0.03	0.03
TIOs	mouse 1	0	112.32	179.69	247.48	301.14	388.08	406.16	551.57	758.4	926.11	1078.44				mouse 2	0.61	0.13	0.06	0.02	0.04	0.04
	mouse 2	0	109.21	150.77	252.09	245.9	372.41	457.16	546.69	631.46	755.51	918.54				mouse 3	0.79	0.17	0.03	0.05	0.04	0.03
	mouse 3	0	91.09	119.07	196.76	265.11	264.51	338.78	465.98	462.5	731.37	1027.67			day 96	mouse 1	0.21	0.08	0.06	0.05	0.04	0.04
	mouse 4	0	122.09	197.83	266.15	427.51	563.64	524.78	779.36	814.42	822.09	1037.92				mouse 2	0.25	0.1	0.07	0.04	0.05	0.08
	mouse 5	0	81.21	161.36	254.31	281.34	496.55	579.2	540.52	716.95	894.72	1081.31				mouse 3	0.23	0.09	0.07	0.05	0.03	0.05
	mouse 6	0	101.22	110.75	160.36	265.37	336.25	325.51	510.25	610.34	896.5	1025.58
															Figure 5f
RSL3@azo-Ce6-mSiO2-UCNPs+NIR3	mouse 1	0	121.21	171.13	230.97	352.26	453.47	548.99	632.17	787.61	808.43	1061.33
	mouse 2	0	112.43	163.99	239.64	255.26	370.19	426.47	455.59	507.42	537.54	1009.08			Group					Concentration (μmol/g)
	mouse 3	0	89.32	138.23	310.65	394.74	321.89	488.74	519.55	640.83	745.78	1098.75
	mouse 4	0	113.43	143.64	289.57	321.47	443.87	484.08	775.55	842.39	925.84	1022.28			Unsaturated degrees	2	without NIR light			3572.44
	mouse 5	0	123.32	157.35	300.25	197.16	322.54	403.25	509.98	516.5	620.16	915.34					NIR light			2194.77
	mouse 6	0	99.73	141.32	298.24	376.2	421.04	502.32	694.24	793.24	891.73	1012.42				3	without NIR light			1254.53
																	NIR light			1031.63
TIOs+NIR3+ Ferrostatin-1	mouse 1	0	112.09	131.99	156.57	256.57	267.09	307.58	402.55	369.38	424.45	590.56				4	without NIR light			3850.44
	mouse 2	0	109.98	133.51	115.1	125.1	209.87	306.83	421.9	562.32	649.7	810.22					NIR light			2056.32
	mouse 3	0	112.76	153.77	175.87	195.87	225.98	253.74	371.3	413.34	787.56	924.43				5	without NIR light			1736.77
	mouse 4	0	119.08	161.64	174.22	180.22	231.71	314.78	357.57	436.19	658.43	932.16					NIR light			1243.21
	mouse 5	0	101.98	115.2	151.35	171.35	267.54	352.87	431.12	678.81	864.66	1057.12				6	without NIR light			1026.73
	mouse 6	0	118.65	130.53	153.41	183.41	210.41	274.79	450.68	420.73	657.31	963.43					NIR light			875.44
																7	without NIR light			774.29
TIOs+NIR3	mouse 1	0	98.98	186.63	181.45	159.03	162.3	146.88	191.7	198.61	231.26	240.13					NIR light			653.48
	mouse 2	0	94.68	133.56	229.73	129.6	127.81	145.39	96.74	161.44	207.85	269.65				9	without NIR light			125.78
	mouse 3	0	130.64	126.12	222.83	156.51	181.77	112.42	187.26	163.13	112.84	179.36					NIR light			98.72
	mouse 4	0	129.03	224.69	174.6	208.78	94.3	157.94	128.06	109.98	120.37	178.88
	mouse 5	0	84.66	103.24	112.72	111.46	103.81	80.38	88.49	89.49	38.54	55.95			Group			Concentration (μmol/g)
	mouse 6	0	123.35	137.79	178.9	91.33	165.82	22.36	58.22	83.27	94.63	153.1
															4T1-tumor+TIOs	PA(20:1_20:4)		38.36
																PA(20:0_20:4)		1792
Figure 5i																PA(20:1_20:3)		103.6
																PA(18:0_22:4)		896
Group		Body weight (g)														PA(18:0_20:3)		314
		day 7	day 9	day 11	day 13	day 15	day 17	day 19	day 21	day 23	day 25					PA(20:0_18:2)		1892
PBS	mouse 1	18.16	18.46	18.86	19.12	18.91	19.15	19.42	19.53	19.43	19.67					PA(18:1_20:1)		1036
	mouse 2	18.17	18.44	19.09	19.11	19.31	19.33	19.53	19.62	19.73	19.86					PA(16:0_22:5)		436
	mouse 3	18.32	18.54	19.01	19.11	19.32	19.21	19.33	19.83	19.75	19.89					PA(20:0_22:4)		476
	mouse 4	18.11	18.23	18.32	18.54	18.58	19.12	18.86	19.12	18.58	19.21					PA(20:1_18:2)		548
	mouse 5	18.19	18.33	18.58	19.02	18.87	18.78	19.32	18.76	18.78	19.38				4T1-tumor+TIOs+NIR	PA(20:1_20:4)		22.88
	mouse 6	18.6	19.42	19.55	19.66	19.51	20.01	19.66	19.51	20.01	20.01					PA(20:0_20:4)		1124
																PA(20:1_20:3)		43.2
TIOs	mouse 1	18.63	18.61	19	19.07	18.93	18.91	19.02	19.12	18.85	19.25					PA(18:0_22:4)		472
	mouse 2	19.94	19.87	19.85	19.76	19.62	19.37	19.38	19.56	19.31	19.88					PA(18:0_20:3)		151.2
	mouse 3	18.23	18.33	18.51	19.05	18.87	19.01	19.07	19.05	19.42	19.8					PA(20:0_18:2)		996
	mouse 4	19.72	19.55	19.67	19.85	19.43	19.57	19.69	19.93	19.91	20.24					PA(18:1_20:1)		856
	mouse 5	18.74	19.09	18.89	19	18.78	19.08	18.79	19.12	19.46	19.88					PA(16:0_22:5)		378
	mouse 6	18.51	18.83	18.87	19.06	18.93	19.19	18.89	19.16	18.9	19.18					PA(20:0_22:4)		252.4
																PA(20:1_18:2)		306
RSL3@azo-Ce6-mSiO2-UCNPs+NIR3	mouse 1	20.15	19.95	20.21	20.44	20.03	20.18	20.31	20.84	20.93	21.38
	mouse 2	18.76	18.87	19.01	18.94	19.11	19.32	19.06	19.24	19.43	20.01
	mouse 3	18.33	18.47	18.78	19.12	18.69	18.78	18.95	19.12	18.87	19.21
	mouse 4	18.41	18.39	18.57	19.13	18.89	18.97	18.53	19.12	18.94	19.25
	mouse 5	19.12	19.26	19.25	19.57	19.25	19.55	19.45	19.87	19.85	20.25
	mouse 6	17.93	18.11	18.41	18.71	18.72	18.73	18.94	18.74	18.82	18.93
TIOs+NIR3+ Ferrostatin-1	mouse 1	18.03	18.83	18.84	19.56	18.94	19.35	19.59	19.53	19.71	19.54
	mouse 2	18.06	18.13	18.86	18.78	18.86	19.23	18.79	19.12	19.46	19.58
	mouse 3	17.34	17.33	17.65	17.53	17.52	18.13	18.89	19.16	18.9	19.18
	mouse 4	19.72	19.55	19.67	19.85	19.43	19.57	19.69	19.53	19.61	20.04
	mouse 5	18.74	19.09	18.89	19	18.78	19.08	18.79	19.12	19.46	19.58
	mouse 6	18.51	18.83	18.87	19.06	18.93	19.19	18.89	19.16	18.9	19.08
TIOs+NIR3	mouse 1	18.12	18.49	18.55	18.64	18.6	18.87	19.15	19.34	19.6	19.87
	mouse 2	19.98	20.16	20.05	20.33	19.75	20.18	20.08	19.97	19.93	20.12
	mouse 3	17.76	18.01	18.29	18.54	18.21	19.35	19.29	19.54	18.71	19.35
	mouse 4	19.08	19.13	19.18	19.03	18.51	19.25	20.04	20.05	20.11	20.15
	mouse 5	17.26	17.28	17.33	17.46	17.11	18.24	18.45	18.46	18.87	19.34
	mouse 6	16.95	17.17	17.21	17.93	17.56	18.43	18.28	18.38	18.56	18.83
Figure 5k
Groups	PBS	TIOs	RSL3@azo-Ce6-mSiO2-UCNPs+NIR3	TIOs+NIR3+ Ferrostatin-1	TIOs+NIR3
Tumour weight (g)	1.1038	1.0269	0.7653	0.8523	0.1028
	0.7707	0.9317	0.733	0.6753	0.0898
	0.9705	0.8666	0.9269	0.6832	0.0526
	0.8764	0.7624	0.602	0.6866	0.0215
	0.6353	0.7151	0.5884	0.4598	0.0201
	0.591	0.5899	0.8539	0.3918	0.0153
Figure 5l
	Death of mice
Days after tumour inoculation	PBS	RSL3@azo-Ce6-mSiO2-UCNPs+NIR3	TIOs	TIOs+NIR3	TIOs+NIR3+ Ferrostatin-1
23	1
23	1
24	1
24	1
25	1
25	1
25	1
26	1
24		1
24		1
24		1
25		1
25		1
25		1
26		1
27		1
23			1
24			1
24			1
25			1
25			1
25			1
26			1
26			1
45				1
53				1
60				0
60				0
60				0
60				0
60				0
60				0
25					1
25					1
26					1
27					1
28					1
28					1
29					1
29					1

## Sheet: figure6
Figure 6b												Figure 6j
Group		Volume (mm3)										Group		TEM in CD8+T cells (%)					PD-1 in CD8+T cells (%)					TCF1 (MFI) gated on PD-1+ CD8+T cells
		day 0	day 7	day 9	day 11	day 13	day 15	day 17	day 19
PBS	mouse 1	0	144.9	238.33	411.56	503.77	550.48	852.29	1022.35			PBS		15.13	13.16	26.42	20.24	19.24	34.29	30.95	40.24	21.71	19.37	62941	101687	73832	83018	58503
	mouse 2	0	139.6	210.24	298.12	398.93	597.7	644.69	913.37			TIOs+NIR1		46.55	50.89	51.02	43.75	33.73	43.72	50.28	57.21	46.87	39.72	34466	36801	46247	52740	65601
	mouse 3	0	195.58	344.78	253.86	635.45	749.33	861.4	1036.31
	mouse 4	0	173.86	185.34	264.8	383.02	480.27	639.1	903.54			Figure 6j
	mouse 5	0	106.49	174.51	281.94	439.29	479.47	562.35	711.34
	mouse 6	0	233.91	295.49	418.61	538.6	790.71	843.44	1082.26			Group		TEM in CD8+T cells (%)					PD-1 in CD8+T cells (%)					TCF1 (MFI) gated on PD-1+ CD8+T cells
TIOs	mouse 1	0	180.41	303.01	367.96	516.7	603.49	877.64	1017.02			PBS		15.13	13.16	26.42	20.24	19.24	34.29	30.95	40.24	21.71	19.37	62941	101687	73832	83018	58503
	mouse 2	0	141.68	191.32	305.52	460.71	644.2	712.85	901.43			TIOs+NIR1		46.55	50.89	51.02	43.75	33.73	43.72	50.28	57.21	46.87	39.72	34466	36801	46247	52740	65601
	mouse 3	0	154.14	235.41	307.78	360.75	482.16	674.59	826.52			TIOs+NIR1+cGAMP		52.9	79.17	55.73	55.38	60.71	16.37	11.32	17.28	11.73	20.71	143395	115192	173877	102985	101788
	mouse 4	0	162.99	318.23	341.01	513.44	611.35	853.51	892.22
	mouse 5	0	162.17	263.6	295.36	621.31	486.69	706.4	889.09			Figure 6l
	mouse 6	0	198.1	292.72	344.51	598.33	652.11	809.37	918.92
												Group	CD3+/g tumor			CD4+/g tumor			CD8+/g tumor			Foxp3+CD4+/CD4+ (%)																								11.73	20.71
TIOs+NIR3	mouse 1	0	151.72	277.22	276.69	541.52	608.69	739.22	859.9				PBS	TIOs	TIOs+ NIR3	PBS	TIOs	TIOs+ NIR3	PBS	TIOs	TIOs+ NIR3	PBS	TIOs	TIOs+ NIR3
	mouse 2	0	148.87	133.21	237.31	408.8	587.83	660.12	810.76
	mouse 3	0	150.05	181.86	289.58	379.79	415.23	700.05	865.33			mouse 1	53645	38233	690046	28764	22239	488738	9350	8889	122785	45.19	41.18	8.65
	mouse 4	0	155.96	259.59	277.36	300.12	527.36	769.41	909.71			mouse 2	44162	59295	365303	27953	45227	287244	5405	10078	48990	38.72	38.72	5.52
	mouse 5	0	141.16	248.9	336.18	447.27	606.72	820.03	963.31			mouse 3	43901	24138	289430	26657	15316	208041	4980	4422	48014	31.28	31.07	4.09
	mouse 6	0	146.18	196.47	262.8	468.36	560.39	755.68	1025.45			mouse 4	24554	9131	214758	16339	3797	162188	4667	3886	32774	28.71	28.96	9.01
												mouse 5	23356	60475	150396	15748	38541	138136	2625	10912	26381	27.32	24.82	7.28
												mouse 6	16491	91900	122470	10456	37141	76252	1719	15112	25728	19.06	15.71	7.62
Figure 6c												mouse 7	43901	43565	113154	26657	21316	72090	2625	13118	25112	18.71	14.02	6.11
												mouse 8	24554	37689	91900	16339	10988	65787	1719	6897	23666	15.88	12.18	7.17
Group		Volume (mm3)
		day 0	day 7	day 10	day 13	day 16	day 19	day 22				Figure 6m
PBS	mouse 1	0	85.06	136.96	233.92	332.79	593.72	954.24
	mouse 2	0	103.51	152.46	273.21	451.12	838.55	1137.94				Group	CD3+/g tumor			CD4+/g tumor			CD8+/g tumor			Foxp3+CD4+/CD4+ (%)
	mouse 3	0	92.83	235.63	373.64	548.08	705.74	1145.13					PBS	TIOs+ NIR1+cGAMP	TIOs+ NIR1	PBS	TIOs+ NIR1+cGAMP	TIOs+ NIR1	PBS	TIOs+ NIR1+cGAMP	TIOs+ NIR1	PBS	TIOs+ NIR1+cGAMP	TIOs+ NIR1
	mouse 4	0	101.87	132.16	301.71	468.92	584.38	919.09
	mouse 5	0	86.85	92.48	186.86	204.8	378.41	610.45				mouse 1	25744	101518	35311	15552	68927	12859	2627	14980	12441	28.55	21.88	34.23
	mouse 6	0	108.7	150.95	233.4	273.39	457.88	774.09				mouse 2	43336	382815	7656	19125	206454	3306	6249	65552	2213	25.04	18.31	29.23
	mouse 7	0	196.19	109.43	142.06	162.82	403.37	715.84				mouse 3	23571	336764	7778	15671	134182	3689	2893	92291	1156	25.33	21.71	37.35
Anti-CD4	mouse 1	0	121.87	112.08	224.43	304.99	321.28	697.17				mouse 4	29351	210486	12697	17441	64811	5168	2439	85027	4105	27.43	22.22	31.22
	mouse 2	0	150.01	126.7	166.9	181.71	376.54	763.05				mouse 5	27543	238644	18326	13374	80169	5378	2433	113729	4152	31.13	20.3	31.34
	mouse 3	0	117.2	151.69	179.08	243.97	498.55	511.76				mouse 6	22913	152932	12571	16733	68730	5264	2627	49186	4743	33.56	21.09	28.76
	mouse 4	0	117.96	113.35	148.02	262.81	382.71	526.84
	mouse 5	0	113.84	193.49	277.95	398.71	639.48	899.66
	mouse 6	0	110.27	214.88	264.38	368.02	465.81	765.81
	mouse 7	0	103.14	100.03	192.97	319.35	577.39	842.91
Anti-CD8	mouse 1	0	149.9	61.3	88.62	137.9	386.32	731.07
	mouse 2	0	77.23	101.12	222.92	288.52	736.27	1231.43
	mouse 3	0	109.39	116.85	116.01	80.07	214.65	443.66
	mouse 4	0	70.78	187	317.86	406.25	800.46	1236.8
	mouse 5	0	61.38	130.54	134.21	128.8	322.06	517.19
	mouse 6	0	69.72	106.33	127.36	163.01	343.49	894.89
	mouse 7	0	71.99	116.12	141.78	346.15	606.78	1018.71
Isotype	mouse 1	0	89.67	47.45	44.09	28.89	41.65	81.16
	mouse 2	0	95.6	45	39.74	15.72	37.45	44.94
	mouse 3	0	88.45	61.63	39.91	26.56	43.85	53.73
	mouse 4	0	82.6	36.84	40.11	21.17	42.53	76.24
	mouse 5	0	86.68	73.33	59.34	41.77	56.62	83.31
	mouse 6	0	85.8	63.18	91.59	48.47	41.13	42.15
	mouse 7	0	93.68	80.93	89.37	76.93	109.58	141.21
Figure 6g
Group		Volume (mm3)
		day 0	day 7	day 10	day 13	day 16	day 19	day 22	day 25	day 28
PBS	mouse 1	0	121.34	191.28	303.03	356.52	493.12	595.72	917.68	1082.57
	mouse 2	0	113.45	201.68	275.1	399.91	515.28	517.95	736.06	946.32
	mouse 3	0	94.11	164.84	205.41	369.6	436.41	544.52	681.07	893.44
	mouse 4	0	118.07	186.74	276.03	346.64	493.46	618.31	852.08	954.52
	mouse 5	0	106.67	233.66	250.92	319.57	496.01	613.14	740.03	984.13
	mouse 6	0	163.63	253.42	320.35	458.83	638.89	807.89	1110.67	1283.51
TIOs+NIR1	mouse 1	0	123.25	148.81	236.91	317.95	417.93	657.12	817.92	952.76
	mouse 2	0	96.25	120.45	234.21	289.16	373.67	547.23	684.91	857.49
	mouse 3	0	134.96	184.73	243.21	456.77	636.01	882.61	1032.02	1072.41
	mouse 4	0	120.82	229.34	295.42	384	441.88	640.05	715.73	951.28
	mouse 5	0	94.72	145.92	254.1	403.31	496.87	636.47	780.39	954.12
	mouse 6	0	106.46	147.9	206.7	336.69	415.49	584.93	763.58	820.74
Figure 6h
Group		Volume (mm3)
		day 0	day 7	day 10	day 13	day 16	day 19	day 22	day 25	day 28	day 31	day 34
PBS	mouse 1	0	103.33	131.71	120.28	162.05	204.89	287.7	347.26	483.09	678.07	942.19
	mouse 2	0	106.53	100.18	103.06	159.37	190.48	285.47	350.18	455.9	735.15	1042.71
	mouse 3	0	97.76	90.27	98.08	111.46	178.61	240.6	365.45	408.67	676.39	812.25
	mouse 4	0	107.8	101.16	131.62	185.65	241.07	313.22	441.73	585.18	888.16	1025.19
	mouse 5	0	104.12	94.55	89.32	85.54	110.95	167.31	290.38	439.92	686.71	885.38
	mouse 6	0	107.46	104.76	131.08	193.47	234.2	330.02	405.63	634.48	892.27	1119.38
Figure 6h
Group		Volume (mm3)
		day 0	day 7	day 9	day 11	day 13	day 15	day 17	day 19	day 21	day 23	day 25	day 27	day 29	day 31	day 33	day 35	day 37	day 39	day 41	day 43	day 45	day 47	day 49
PBS	mouse 1	0	110.26	219.41	297.87	304.05	368.08	511.8	756.96	921.45
	mouse 2	0	121.12	251.95	353.72	451.91	645.17	895.74	1099.75	1278.8
	mouse 3	0	99.37	108.19	207.09	242.14	256.98	402.21	617.87	997.7
	mouse 4	0	92.85	131.15	184.6	249	331.47	495.95	728.7	1072.74
	mouse 5	0	144.86	241.62	358.05	502.97	622.4	753.17	903.19	1286.37
	mouse 6	0	87.7	223.52	223.52	275.2	395.62	580.6	768.37	948.39
	mouse 7	0	134.58	267.99	315.94	435.17	572.71	696.56	899.69	1178.8
	mouse 8	0	148.28	239.13	333.12	356.88	487.29	690.64	895.42	1113.07
TIOs+NIR1	mouse 1	0	114.92	164.92	228.93	325.42	464.4	553.04	709.31	873.42	1201.32
	mouse 2	0	81.74	94.89	135.37	186.86	225.16	330.93	491.36	675.48	803.28
	mouse 3	0	85.25	105.5	192.84	264.75	334.67	474.69	673.08	869.71	1166.83
	mouse 4	0	107.11	182.09	295.08	496.36	629.62	799.2	932.3	1020.74	1305.38
	mouse 5	0	109.97	119.23	175.93	278.73	389.12	515.79	731.42	906.25	1153.48
	mouse 6	0	108.36	100.87	185.14	178.19	235.97	324.23	532.25	730.25	985.28
	mouse 7	0	104.98	204.87	263.15	338.4	565.8	746.54	902.82	1180.89	1327.37
	mouse 8	0	81.26	112.51	197.84	260.61	341.78	485.57	527.25	892.71	1074.71
cGAMP	mouse 1	0	79.68	92.3	151.2	182.85	220.09	344.18	470.41	533.02	675.28	816.82	1084.28
	mouse 2	0	108.51	161.73	203.24	289.26	311.99	349.94	404.25	535.91	685.16	815.82	1141.38
	mouse 3	0	105.77	137.23	198.95	240.86	301.8	341.28	421.37	665.63	882.25	1026.36	1285.38
	mouse 4	0	84.07	90.93	96.83	146.22	204.26	265.15	369.69	485.92	594.17	829.38	1035.72
	mouse 5	0	80.45	117.47	170.39	221.78	317.99	458.37	533.34	769.22	964.28	1027.83	1207.37
	mouse 6	0	86.48	98.99	160.18	193.91	273.35	339.93	477.73	621.72	828.52	985.38	1109.35
	mouse 7	0	101.75	117.15	241	231.91	313.51	342.01	482.93	596.39	793.37	983.28	1106.36
	mouse 8	0	85.35	102.41	180.49	200.58	232.15	316.83	432.19	522.9	772.28	975.38	1105.36
TIOs+NIR1 +cGAMP	mouse 1	0	93.53	103.62	113.3	93.12	87.26	77.37	69.12	61.26	55.36	48.12	0	0	0	0	0	0	0	0	0	0	0	0
	mouse 2	0	83.78	134.15	201.42	157.21	140.8	99.93	93.37	91.4	81	73.23	65.72	57.23	0	0	0	0	0	0	0	0	0	0
	mouse 3	0	87.31	55.16	153.04	127.58	177.18	60.15	48.11	49.35	43.25	41.72	45.26	0	0	0	0	0	0	0	0	0	0	0
	mouse 4	0	96.19	107.27	99.09	80.64	79.35	88.16	65.97	64.96	55.23	51.28	52.36	43.29	0	0	0	0	0	0	0	0	0	0
	mouse 5	0	56.18	63.18	89.38	93.36	80.86	78.39	65.24	63.24	61.24	55.38	52.19	48.28	44.17	0	0	0	0	0	0	0	0	0
	mouse 6	0	97.97	100.26	131.48	121.52	114.27	135.36	58.26	63.14	55.12	51.28	53.27	48.29	0	0	0	0	0	0	0	0	0	0
	mouse 7	0	85.21	90.88	92.75	101.18	85.94	91.06	53.36	59.52	55.14	48.18	44.58	0	0	0	0	0	0	0	0	0	0	0
	mouse 8	0	106.74	136.48	167.37	155.56	73.84	54.44	48.43	0	0	0	0	0	0	0	0	0	0	0	0	0	0	0

## Sheet: Supplementary Figure 1
	Supplementary Figure 1c												Supplementary Figure 1j
	Group	zeta-potential											Group		Concentration of released TNF-α (pg/ml)			Concentration of released IL-10 (pg/ml)			Concentration of released HMGB1 (pg/ml)			Concentration of released IL-18 (pg/ml)			Concentration of released IL-1β (pg/ml)			Concentration of released IL-12 (pg/ml)			Concentration of released IL-6 (pg/ml)
	UCNPc	-23.5	-24.1	-23.6
	UCNPs	-28.3	-28.8	-28.1									precursors of TIOs	6 h	5.11677	5.83677	4.49334	8.88961	8.76961	8.46187	0.217493	0.207493	0.213376	0.77902	0.64902	0.05202	0.61152	0.71152	0.95408	0.0763772	0.0573772	0.178036	0.14848	0.0742	0.0922
	mSiO2-UCNPs	-31.3	-32.5	-32.3										12 h	5.73984	5.46983	6.63195	14.5127	14.0027	15.4974	0.209553	0.214553	0.213376	0.49902	0.75202	0.813262	0.88608	0.98608	0.62672	0.165412	0.106412	0.225304	0.14526	0.10736	0.11336
	azo-Ce6-mSiO2-UCNPs	-25.8	-25.3	-25.6										24 h	8.00785	8.21785	7.4954	16.7782	16.9482	17.3438	0.207906	0.216906	0.216906	0.71426	0.88426	0.78971	0.55216	0.35216	0.1416	0.275483	0.204483	0.33933	0.19738	0.23528	0.21128
														48 h	8.46303	9.06303	8.25246	18.5317	17.4317	18.1351	0.209082	0.218082	0.216906	1.1778	0.8568	0.94546	0.984	0.684	0.05008	0.415408	0.335408	0.47048	0.27318	0.30634	0.28834
	Supplementary Figure 1i												LNT Raw 264.7	6 h	8.11623	7.3174	11.792	13.5615	14.3088	16.9465	0.31574	0.308681	0.325153	0.65876	0.94892	1.11012	0.20176	0.59088	0.11248	0.21152	0.150226	0.232406	0.77859	0.75964	1.19551
														12 h	13.007	12.5773	12.0513	22.9243	22.3967	20.1753	0.353391	0.373394	0.372217	1.73074	2.02896	2.16598	0.93392	0.13776	0.71664	0.440806	0.342736	0.256924	0.19551	1.2192	1.53188
	Group		Fluorescence of SOSG											24 h	12.4954	14.6126	14.6126	25.2982	24.7267	21.4735	0.275736	0.288678	0.295738	1.79578	2.36176	2.59072	0.49872	0.18992	0.46896	0.489841	0.391771	0.32344	0.86539	1.11649	1.2681
			0 h	2 h	4 h	6 h	8 h	10 h						48 h	14.3723	15.8196	17.6142	30.3332	30.1574	26.9042	0.272206	0.280442	0.283972	2.06926	2.40778	2.56898	0.40272	0.79632	0.79632	0.812201	0.40403	0.33933	0.95541	0.91751	0.68062
	Raw 264.7+RSL3@azo-Ce6-mSiO2-UCNPs		29378	37658	47149	50489	51265	50050					TIOs	6 h	6.93771	6.79771	7.03794	28.426	32.426	26.4912	3.34585	3.48685	3.47508	19.46	14.66	27.2336	37.1974	38.0974	39.3102	1.31163	1.32663	1.26227	1.1187	1.1307	1.12597
			29472	39061	46642	51104	50216	50387						12 h	12.2553	8.75532	16.0522	40.6779	41.8779	39.0203	3.65723	3.76923	3.75747	29.998	29.168	31.1024	42.3294	41.1294	41.7358	1.39324	1.40324	1.37566	1.25472	1.22072	1.27283
			29794	39546	48169	51099	50520	51294						24 h	16.1268	15.5268	17.2534	48.191	49.791	46.4939	3.34577	3.79277	3.76923	31.1128	29.8128	35.2936	41.1189	43.9189	42.7061	1.44198	1.4722	1.4247	3.2458	3.1158	3.39532
	BMDMs+RSL3@azo-Ce6-mSiO2-UCNPs		30279	40144	50534	53389	51126	50216						48 h	18.1114	18.8544	20.5751	156.616	159.916	150.244	3.97553	3.80453	3.79277	34.4696	32.0696	36.2608	44.4742	45.3742	43.0699	1.50023	1.52123	1.45381	5.17816	5.22816	5.03865
			29512	41156	51353	53538	52388	51389					Raw 264.7	6 h	85.6928	90.2572	91.9389	67.7339	83.5602	74.7678	4.18104	3.76923	4.08692	36.9056	38.84	41.7416	57.1384	58.8363	58.4725	12.2189	11.9247	10.0246	4.80196	1.95934	4.42294
			30503	39116	48368	50520	51401	50787						12 h	122.929	125.812	126.533	278.752	269.959	164.45	4.26341	4.28694	4.45166	47.5448	44.3208	50.4464	68.2626	71.4158	71.052	11.0421	10.6498	10.564	11.0557	2.71737	4.10492
														24 h	72.2396	69.597	66.474	660.342	670.893	479.218	4.48696	4.47519	4.41636	68.5008	74.9488	82.364	91.9458	94.4926	94.1288	10.2207	10.5394	9.58326	14.5279	17.939	19.6446
	Group		Cell Viability (%)											48 h	28.548	24.9444	26.8663	771.126	815.088	850.258	5.72239	5.42824	5.71062	90.424	102.675	109.123	61.2619	64.1726	64.6578	5.50108	5.24365	4.09132	55.0826	64.937	49.2078
	Raw 264.7+RSL3@azo-Ce6-mSiO2-UCNPs	0 h	0.999	0.996	0.993
		2 h	0.977	0.982	0.991
		4 h	0.988	0.998	0.983
		6 h	0.983	0.987	0.983
		8 h	0.863	0.851	0.833
		10 h	0.732	0.801	0.76
	BMDMs+RSL3@azo-Ce6-mSiO2-UCNPs	0 h	0.999	0.997	0.995
		2 h	0.987	0.983	0.981
		4 h	0.983	0.988	0.993
		6 h	0.993	0.982	0.982
		8 h	0.853	0.847	0.822
		10 h	0.712	0.761	0.735
	Group		Cell Viability (%)
	Raw 264.7+RSL3@azo-Ce6-mSiO2-UCNPs	6 h	97.13	94.26	93.79
		12 h	70.36	66.18	60.67
		24 h	37.12	30.37	31.26
		48 h	17.22	15.31	14.04
	BMDMs+RSL3@azo-Ce6-mSiO2-UCNPs	6 h	96.72	95.51	94.16
		12 h	69.17	65.16	64.71
		24 h	33.17	30.36	29.18
		48 h	14.73	13.92	13.17
	Supplementary Figure 1l
	Group		Counting (105 units/ml )
			day 0	day 1	day 2	day 3	day 4	day 5
	4℃		15.29	15.28	15.26	15.23	15.01	14.91
			15.36	15.37	15.23	15.26	14.92	14.77
			15.41	15.33	15.24	15.09	14.79	14.76
	25℃		15.37	15.31	15.29	15.27	14.96	15.01
			15.34	15.12	15.11	15.06	14.91	14.79
			15.43	15.28	15.27	15.14	15.03	14.71

## Sheet: Supplementary Figure 2
	Supplementary Figure 2f
	Group		Concentration of RBC (×1012/L)
	PBS	day 1	5.02	5.11	5.15	5.26	5.23	5.19
		day 2	5.11	5.23	5.29	5.33	5.39	5.21
		day 3	5.13	5.21	5.27	5.35	5.31	5.22
		day 4	5.19	5.17	5.32	5.17	5.26	5.14
		day 5	5.12	5.26	5.21	5.22	5.29	5.13
	TIOs	day 1	4.93	5.16	5.03	4.79	5.01	5.16
		day 2	4.97	5.12	5.04	4.76	4.92	5.22
		day 3	5.02	5.03	4.97	4.91	5.04	5.23
		day 4	4.96	5.17	4.93	5.12	4.79	5.31
		day 5	5.07	5.11	5.03	5.17	4.91	5.18
	Supplementary Figure 2g
	Group		Concentration of WBC (×109/L)
	PBS	day 1	3.74	3.67	3.8	3.73	3.69	3.43
		day 2	3.67	3.63	3.78	3.81	3.59	3.47
		day 3	3.73	3.69	3.86	3.79	3.51	3.39
		day 4	3.71	3.71	3.83	3.77	3.62	3.41
		day 5	3.7	3.68	3.85	3.78	3.67	3.34
	TIOs	day 1	3.86	3.91	3.78	3.83	3.89	3.51
		day 2	3.87	3.96	3.81	3.92	3.91	3.56
		day 3	3.74	3.81	3.76	3.96	3.92	3.57
		day 4	3.79	3.823	3.82	3.81	3.96	3.45
		day 5	3.72	3.86	3.88	3.86	3.85	3.56
	Supplementary Figure 2h
	Group		Concentration of PLT (×1011/L)
	PBS	day 1	266.22	255.18	247.22	279.32	256.76	270.15
		day 2	257.32	268.86	239.42	278.23	266.12	262.12
		day 3	256.72	263.74	238.19	279.45	272.73	254.26
		day 4	269.18	277.12	249.34	272.36	261.28	278.93
		day 5	273.17	278.96	256.37	268.13	262.36	279.82
	TIOs	day 1	278.89	285.63	267.36	293.13	281.3	268.93
		day 2	287.36	296.12	281.22	287.62	276.32	263.22
		day 3	291.13	289.36	291.11	285.63	287.13	283.15
		day 4	282.15	279.65	288.86	290.12	272.88	270.35
		day 5	290.34	288.12	293.68	282.72	267.36	272.37
	Supplementary Figure 2i
	Group		Rectal temperature (℃)
			day 1	day 2	day 3	day 4	day 5
	PBS	mouse 1	36.6	36.7	36.4	36.5	36.6
		mouse 2	36.5	36.5	36.6	36.5	36.7
		mouse 3	36.5	36.6	36.6	36.8	36.6
		mouse 4	36.7	36.8	36.7	36.8	36.8
		mouse 5	36.8	36.7	36.7	36.8	36.8
		mouse 6	36.6	36.6	36.7	36.5	36.6
	TIOs	mouse 1	36.5	36.6	36.3	36.5	36.5
		mouse 2	36.7	36.8	36.7	36.6	36.7
		mouse 3	36.8	36.8	36.7	36.8	36.8
		mouse 4	36.5	36.6	36.7	36.7	36.7
		mouse 5	36.8	36.8	36.9	36.8	36.9
		mouse 6	36.4	36.5	36.7	36.7	36.5
	Supplementary Figure 2j
	Group		Concentration of IL-6 (pg/ml)
			day 1	day 2	day 3	day 4	day 5
	PBS	mouse 1	12.13	13.23	14.11	13.27	13.47
		mouse 2	12.28	13.12	13.19	14.32	13.62
		mouse 3	12.56	12.07	13.61	13.08	14.22
		mouse 4	13.09	14.28	13.76	15.71	14.54
		mouse 5	14.29	14.03	13.77	14.36	15.09
		mouse 6	15.72	15.89	13.27	16.66	15.46
	TIOs	mouse 1	13.28	13.07	13.79	14.47	13.64
		mouse 2	14.35	14.92	15.03	15.13	14.69
		mouse 3	12.78	12.36	12.67	13.56	13.77
		mouse 4	15.05	15.41	16.19	16.03	15.77
		mouse 5	13.81	14.63	15.07	15.76	14.74
		mouse 6	15.32	16.37	16.82	16.03	16.32
	Supplementary Figure 2k
	Group		Body weight (g)
			day 1	day 2	day 3	day 4	day 5
	PBS	mouse 1	18.12	18.27	18.59	18.36	18.87
		mouse 2	17.58	17.64	17.89	17.92	18.03
		mouse 3	18.17	18.21	18.58	18.56	18.61
		mouse 4	17.69	17.82	17.91	17.93	18.16
		mouse 5	17.39	17.52	17.72	17.81	17.98
		mouse 6	17.42	17.63	17.89	18.02	18.17
	TIOs	mouse 1	18.1	18.12	18.37	18.35	18.46
		mouse 2	17.92	17.91	18.02	18.15	18.33
		mouse 3	17.56	17.65	17.89	17.96	18.06
		mouse 4	18.02	18.06	18.24	18.31	18.51
		mouse 5	17.81	17.98	18.05	18.11	18.17
		mouse 6	17.44	17.63	17.67	17.83	17.94

## Sheet: Supplementary Figure 4
	Supplementary Figure 4d
	Group					Cell Viability (%)
	4T1+NIR 980nm	1 W				1.0009	1.00235	1.00758
		2 W				0.994769	0.997384	1.00072
		3 W				0.996302	0.992243	0.996122
		4 W				0.993975	0.994606	0.987824
	4T1+RSL3@azo-Ce6-mSiO2-UCNPs	1 W				0.822727	0.8125	0.794318
		2 W				0.809091	0.8	0.790909
		3 W				0.727273	0.759091	0.731818
		4 W				0.498864	0.515909	0.495455
	TIOs bound 4T1+NIR-980nm	1 W				0.120596	0.127751	0.140377
		2 W				0.063357	0.082717	0.097448
		3 W				0.06504	0.062094	0.082296
		4 W				0.038946	0.046522	0.060832
	Supplementary Figure 4e
	Group					Cell Viability (%)			LDH release (%)			MDA (μmol/mg)
	Index (TIOs : 4T1)	1				0.734447	0.740135	0.753999	0.248613	0.243387	0.252453	16.2871	17.5337	17.8661
		2				0.63562	0.640242	0.63171	0.277837	0.286583	0.294369	20.0216	21.4056	21.3134
		3				0.630999	0.628866	0.625311	0.352922	0.336817	0.337351	22.0034	22.5824	21.3416
		4				0.566299	0.539993	0.557768	0.356489	0.387687	0.401414	22.8701	22.803	22.4006
		5				0.520796	0.518663	0.487025	0.441764	0.401622	0.463394	26.0058	27.2865	25.8088
		6				0.493779	0.484892	0.476004	0.495112	0.508423	0.487417	28.8149	31.2163	29.8086
		7				0.463207	0.450764	0.426235	0.533343	0.473187	0.50264	32.1382	31.5827	31.1066
		8				0.392819	0.40455	0.350515	0.559044	0.523201	0.552237	33.6164	33.1391	35.1848
		9				0.319943	0.325631	0.361536	0.591345	0.596624	0.532301	37.6877	37.1734	39.6713
		10				0.211268	0.241197	0.286972	0.677827	0.728321	0.624588	56.649	54.8275	53.0059
	Supplementary Figure 4f
	Group					MDA (μmol/mg)
	CT26	TIOs bound CT26 cells + NIR				62.5581	63.8025	64.0099
		TIOs bound CT26 cells				26.5275	28.9505	27.739
	EMT6	TIOs bound EMT6 cells + NIR				52.8862	51.2035	53.2745
		TIOs bound EMT6 cells				21.7462	26.9564	18.7859
	Supplementary Figure 4g
	Group		Cell Viability (%)
	TIOs bound 4T1	6 h	0.993	0.992	0.991
		12 h	0.985	0.992	0.989
		24 h	0.983	0.984	0.977
		48 h	0.973	0.988	0.983
		72 h	0.986	0.976	0.981
	Supplementary Figure 4h
	Group					Cell Viability (%)
	CT26	CT26 cells				99.88	99.71	99.66
		CT26 cells + NIR				98.79	99.17	99.46
	EMT6	EMT6 cells				99.13	99.76	99.44
		EMT6 cells + NIR				99.01	99.18	99.09
	4T1	4T1 cells				99.86	99.12	99.34
		4T1 cells + NIR				98.12	99.37	99.15
	Supplementary Figure 4i
	Group		Temperature (℃)
			0 min			5 min			10 min			15 min			20 min
	NIR 980nm (0.5 Wcm-2)	PBS	25.4	25.1	25.3	25.5	25.3	25.5	25.3	25.4	25.4	25.4	25.3	25.5	25.5	25.4	25.3
		RSL3@azo-Ce6-mSiO2-UCNPs	25.4	25.3	25.3	25.6	25.8	25.8	26.2	26.1	26.4	26.5	26.4	26.6	27	26.5	26.8
		TIOs	25.3	25.1	25.4	25.4	25.5	25.7	25.8	26	25.8	26.3	26.1	26.2	26.4	26.3	26.2
	NIR 980nm (1.0 Wcm-2)	PBS	25.1	25.3	25.3	25.3	25.4	25.4	25.4	25.5	25.5	25.8	25.6	25.8	25.8	25.9	26
		RSL3@azo-Ce6-mSiO2-UCNPs	25.2	25.1	25.3	25.8	26	26.2	26.5	26.8	26.6	27.3	27.4	27.5	28.1	27.9	28.3
		TIOs	25.8	25.9	26	25.8	25.9	26	25.8	25.9	26	25.8	25.9	26	25.8	25.9	26
	NIR 980nm (3.0 Wcm-2)	PBS	25.2	25.1	25.1	25.6	25.8	25.8	26.1	26.3	26.5	26.7	27	27.2	27.8	27.4	27.6
		RSL3@azo-Ce6-mSiO2-UCNPs	25.1	25.3	25.2	26.4	26.2	26.1	27.2	27.3	27.1	28.5	27.9	28.2	28.8	28.8	29.1
		TIOs	25.2	25.1	25.2	26	25.8	25.9	26.8	26.7	26.8	27.6	27.5	27.5	28.3	28.1	28.1

## Sheet: Supplementary Figure 5
	Supplementary Figure 5a
	Group					Cell Viability (%)			LDH release (%)
	CT26	TIOs bound CT26 cells + NIR				0.314208	0.237705	0.275956	0.608335	0.624286	0.621706
		TIOs bound CT26 cells + NIR+Ferrostatin-1				0.966399	0.938824	0.97922	0.0167168	0.0316296	0.0432151
		TIOs bound CT26 cells + NIR+Liproxstatin-1				0.9603	0.9473	0.92958	0.0262177	0.0424093	0.0635939
		TIOs bound CT26 cells + NIR+Trolox				0.92565	0.93549	0.970342	0.058194	0.0682161	0.0553217
	Supplementary Figure 5b
	Group					Cell Viability (%)			LDH release (%)
	EMT6	TIOs bound EMT6 cells + NIR				0.257017	0.24601	0.318657	0.614136	0.621411	0.637415
		TIOs bound EMT6 cells + NIR+Ferrostatin-1				0.94596	0.92656	0.95078	0.0390307	0.0276835	0.033713
		TIOs bound EMT6 cells + NIR+Liproxstatin-1				0.95773	0.91956	0.93143	0.050879	0.0433708	0.0406051
		TIOs bound EMT6 cells + NIR+Trolox				0.94158	0.959847	0.913	0.0323165	0.0445756	0.0323302
	Supplementary Figure 5c
	Group					Cell Viability (%)			LDH release (%)
	CT26	TIOs bound CT26 cells + NIR				0.314208	0.237705	0.275956	0.608335	0.624286	0.621706
		TIOs bound CT26 cells + NIR+z-VAD				0.33579	0.34014	0.25252	0.55696	0.59849	0.57941
	Supplementary Figure 5d
	Group					Cell Viability (%)			LDH release (%)
	EMT6	TIOs bound EMT6 cells + NIR				0.28548	0.236649	0.2303	0.614136	0.621411	0.637415
		TIOs bound EMT6 cells + NIR+z-VAD				0.287017	0.25601	0.241866	0.587782	0.629096	0.638179
	Supplementary Figure 5f
	Group					counts(1ml)			Fluorescence of SOSG
	TIOs	cycle 0				585000	566000	547000
		cycle 1				537000	553000	562000	5981	6561	6060
		cycle 2				548000	559000	535000	5711	5532	5089
		cycle 3				563000	535000	523000	3746	4097	3526
		cycle 4				541000	528000	556000	3098	2540	3319
	Supplementary Figure 5g
	Group					LDH release (%)
	Ratio: TIOs / 4T1 = 1/7	cycle 1				0.1256	0.0942	0.106
		cycle 2				0.2303	0.1936	0.1772
		cycle 3				0.2859	0.3398	0.331
		cycle 4				0.4126	0.4166	0.3736
	Ratio: TIOs / 4T1 = 1/10	cycle 1				0.0932	0.1061	0.1069
		cycle 2				0.1673	0.1472	0.1468
		cycle 3				0.2507	0.229	0.2274
		cycle 4				0.3335	0.3195	0.3513

## Sheet: Supplementary Figure 7
Supplementary Figure 7c
Group		Normalized MPI intensity
		Tumor	liver	lunge	kidney	heart	spleen
day 6	mouse 1	0.48	1.15	0.1	0.04	0.04	0.04
	mouse 2	0.52	1.12	0.1	0.04	0.04	0.03
	mouse 3	0.54	1.08	0.13	0.03	0.06	0.05
day 24	mouse 1	1.17	0.61	0.04	0.05	0.06	0.05
	mouse 2	1.05	0.51	0.06	0.03	0.05	0.02
	mouse 3	1.19	0.58	0.04	0.03	0.06	0.06
day 48	mouse 1	0.91	0.22	0.05	0.05	0.03	0.04
	mouse 2	0.88	0.21	0.06	0.03	0.05	0.03
	mouse 3	0.82	0.28	0.05	0.02	0.07	0.04
day 72	mouse 1	0.61	0.11	0.04	0.05	0.05	0.03
	mouse 2	0.66	0.13	0.06	0.06	0.06	0.04
	mouse 3	0.73	0.16	0.05	0.01	0.02	0.03
day 96	mouse 1	0.22	0.05	0.05	0.03	0.04	0.04
	mouse 2	0.21	0.06	0.03	0.03	0.03	0.08
	mouse 3	0.24	0.08	0.05	0.05	0.05	0.05

[truncated: 9 more sheets: Supplementary Figure 8, Supplementary Figure 9, Supplementary Figure 10, Supplementary Figure 12, Supplementary Figure 13, Supplementary Figure 17, Supplementary Figure 18, Supplementary Figure 19, HPLC data]
